# Supplementary material for: RsRbohD1 Plays a Significant Role in ROS Production during Radish Pithiness Development
Source: Plants (Basel). 2024 May 16;13(10):1386. doi: 10.3390/plants13101386 (PMC11125187; doi:10.3390/plants13101386)
Supplement: Supplementary file 1 [file plants-13-01386-s001.zip]

Archive with 1 entries (1 files):
- plants-2991046-supplementary.xlsx
