# Supplementary material for: RsRbohD1 Plays a Significant Role in ROS Production during Radish Pithiness Development
Source: Plants (Basel). 2024 May 16;13(10):1386. doi: 10.3390/plants13101386 (PMC11125187; doi:10.3390/plants13101386)
Supplement: Supplementary file 1 [file plants-13-01386-s001.zip › plants-2991046-supplementary.xlsx]

## Sheet: Title
Supporting Information
RsRbohD1 Plays a Significant Role in ROS Production During Radish Pithiness Development
Qiong Gong , Chaonan Wang , Weiqiang Fan, Shuiling Li , Hong Zhang, Zhiyin Huang , Xiaohui Liu , Ziyun Ma , Yong Wang and Bin Zhang
Table S1.	Information of Rbohs from A. thaliana, B. rapa, and O. sativa;
Table S2.	The 40 related genes description and their radish IDs
Table S3.	10 RsRbohs and 40 related genes relative expression multiple comparisons test.
Table S4.	A list of qRT-PCR primers used in gene expression analysis
Table S5.	The CDS sequences of RsRbohD1 and primers used for cloning.
Figure S1	The net of the RbohD1 interaction proteins.

## Sheet: Table S1
Table.S1 Information of Rbohs from A. thaliana, B. rapa, and O. sativa;
Gene name	Gene ID	Chromosome No.	Protein length (aa)	MW(Da)	pI
AtRbohA	AT5G07390	5	902	102935	9.54
AtRbohB	AT1G09090	1	622	71332.1	9.78
AtRbohC	AT5G51060	5	905	102517	9.91
AtRbohD	AT5G47910	5	921	103908	9.68
AtRbohE	AT1G19230	1	926	104562	8.49
AtRbohF	AT1G64060	1	944	108417	9.54
AtRbohG	AT4G25090	4	849	96861.7	9.41
AtRbohH	AT5G60010	5	886	100627	9.56
AtRbohI	AT4G11230	4	941	106951	8.58
AtRbohJ	AT3G45810	3	912	102936	9.9
BrRbohC1	BraBROA01p15620	A01	308	34878.2	5.61
BrRbohH	BraBROA02p10610	A02	885	100433	9.6
BrRbohI	BraBROA02p28940	A02	941	106173	8.42
BrRbohD1	BraBROA02p39910	A02	922	104533	9.63
BrRbohC2	BraBROA03p15300	A03	925	104942	10.05
BrRbohG	BraBROA03p52160	A03	834	95620.7	9.53
BrRbohC3	BraBROA05p16160	A05	567	64387.5	7.03
BrRbohE1	BraBROA06p14460	A06	1018	114779	9.76
BrRbohJ	BraBROA06p20380	A06	829	93704.6	9.33
BrRbohD2	BraBROA06p35910	A06	923	103843	9.33
BrRbohF	BraBROA09p14760	A09	949	108198	9.51
BrRbohE2	BraBROA09p56970	A09	967	109727	9.25
BrRbohB	BraBROA09p62550	A09	876	100349	8.84
BrRbohA	BraBROA10p29100	A10	903	102739	9.82
OsRbohA	Os01g0734200	1	943	106258	9.28
OsRbohB	Os01g0360200	1	905	101759	9.33
OsRbohC	Os05g0528000	5	951	107171	9.35
OsRbohD	Os05g0465800	5	819	92349.6	9.18
OsRbohE	Os01g0835500	1	843	94790.1	9.38
OsRbohG	Os09g0438000	9	559	62169.7	10
OsRbohH	Os11g0537400	11	936	105185	9.24

## Sheet: Table S2
Table S2. The 40 related genes description and their radish IDs.
	Gene name	Gene ID	Gene description
RsRbohD1-related	RsBAK1	Rs306410	BRASSINOSTEROID INSENSITIVE 1-associated receptor kinase 1
	RsBIK1	Rs360800	Serine/threonine-protein kinase BIK1
	RsERF	Rs356020	Leucine-rich repeat protein kinase family protein
	RsSRK2E	Rs152860	Serine/threonine-protein kinase SRK2E
	RsCPK1	Rs146850	calcium dependent protein kinase 1
	RsCPK2	Rs287220	calmodulin-domain protein kinase cdpk isoform 2
	RsCPK4	Rs111600	calcium-dependent protein kinase 4
	RsCPK5	Rs044280	calmodulin-domain protein kinase 5
	RsCPK6	Rs273810	Calcium-dependent protein kinase family protein
	RsCPK28	Rs499630	calcium-dependent protein kinase 28
ROS scavenging	RsGST	Rs035210	DNA binding protein
	RsAPX2	Rs294400	ascorbate peroxidase 2
	RsCCS	Rs336190	hypothetical protein
	RsGPX6	Rs587910	glutathione peroxidase 6
	RsCSD1	Rs256410	Ribosomal L18p/L5e family protein
	RsAPX1	Rs540890	tetraspanin8
	RsCSD3	Rs389140	copper/zinc superoxide dismutase 3
	RsFSD3	Rs167620	Fe superoxide dismutase 3
	RsAPX6	Rs154530	ascorbate peroxidase 6
	RsCAT1	Rs016920	catalase 1
	RsCAT2	Rs151500	catalase 2
	RsCAT3	Rs524890	catalase 3
	RsGPX7	Rs154370	glutathione peroxidase 7
	RsFSD1	Rs057220	Fe superoxide dismutase 1
	RsFSD2	Rs132250	Fe superoxide dismutase 2
ABA-related	RsABI4	Rs528780	Ethylene-responsive transcription factor ABI4
	RsPYL5	Rs401760	Polyketide cyclase/dehydrase and lipid transport superfamily protein
	RsPYL1	Rs494500	PYR1-like 1
	RsPYL4	Rs528660	PYR1-like 6
	RsPYL9	Rs000400	regulatory component of ABA receptor 1
	RsPP2CA	Rs227170	protein phosphatase 2CA
	RsABF4	Rs235070	ABRE binding factor 4
Ethylene-related	RsACS6	Rs205400	hypothetical protein
	RsEIN3	Rs175090	beta-1%2C4-N-acetylglucosaminyltransferase family protein
	RsERF2	Rs226550	methyl esterase 17
	RsERF1A	Rs435130	RING/U-box superfamily protein
	RsMPK6	Rs210220	MAP kinase 6
	RsEIN2	Rs390570	NRAMP metal ion transporter family protein
	RsEBF1	Rs194980	EIN3-binding F box protein 1
	RsEBF2	Rs169340	EIN3-binding F box protein 2

## Sheet: Table S3
Table S3. 10 RsRbohs and 40 related genes relative expression multiple comparisons test.
	Tukey's multiple comparisons test	Mean Diff.	95.00% CI of diff.	Significant?	Summary	Adjusted P Value
RsRbohA	P0 vs. P1	-1.15	-1.440 to -0.8605	Yes	**	0.0023
	P0 vs. P2	-3.679	-3.936 to -3.422	Yes	****	<0.0001
	P0 vs. P3	-0.07604	-0.3325 to 0.1804	No	ns	0.4024
	P0 vs. P4	-1.198	-1.454 to -0.9412	Yes	***	0.0009
	P1 vs. P2	-2.529	-2.561 to -2.496	Yes	****	<0.0001
	P1 vs. P3	1.074	1.041 to 1.107	Yes	****	<0.0001
	P1 vs. P4	-0.04749	-0.08076 to -0.01422	Yes	*	0.025
	P2 vs. P3	3.603	3.601 to 3.605	Yes	****	<0.0001
	P2 vs. P4	2.481	2.480 to 2.483	Yes	****	<0.0001
	P3 vs. P4	-1.122	-1.122 to -1.122	Yes	****	<0.0001
RsRbohB	P0 vs. P1	0.6316	0.5622 to 0.7010	Yes	****	<0.0001
	P0 vs. P2	-0.7954	-0.8648 to -0.7260	Yes	****	<0.0001
	P0 vs. P3	-1.208	-1.277 to -1.139	Yes	****	<0.0001
	P0 vs. P4	-0.251	-0.3203 to -0.1816	Yes	****	<0.0001
	P1 vs. P2	-1.427	-1.496 to -1.358	Yes	****	<0.0001
	P1 vs. P3	-1.84	-1.909 to -1.770	Yes	****	<0.0001
	P1 vs. P4	-0.8826	-0.9519 to -0.8132	Yes	****	<0.0001
	P2 vs. P3	-0.4125	-0.4819 to -0.3431	Yes	****	<0.0001
	P2 vs. P4	0.5444	0.4751 to 0.6138	Yes	****	<0.0001
	P3 vs. P4	0.9569	0.8876 to 1.026	Yes	****	<0.0001
RsRbohC	P0 vs. P1	-3.577	-3.646 to -3.507	Yes	****	<0.0001
	P0 vs. P2	-3.641	-3.710 to -3.572	Yes	****	<0.0001
	P0 vs. P3	-0.4739	-0.5433 to -0.4045	Yes	****	<0.0001
	P0 vs. P4	-0.8253	-0.8947 to -0.7560	Yes	****	<0.0001
	P1 vs. P2	-0.06456	-0.1339 to 0.004825	No	ns	0.0713
	P1 vs. P3	3.103	3.033 to 3.172	Yes	****	<0.0001
	P1 vs. P4	2.751	2.682 to 2.821	Yes	****	<0.0001
	P2 vs. P3	3.167	3.098 to 3.237	Yes	****	<0.0001
	P2 vs. P4	2.816	2.746 to 2.885	Yes	****	<0.0001
	P3 vs. P4	-0.3515	-0.4208 to -0.2821	Yes	****	<0.0001
RsRbohD1	P0 vs. P1	-12.56	-12.63 to -12.49	Yes	****	<0.0001
	P0 vs. P2	-23.71	-23.78 to -23.64	Yes	****	<0.0001
	P0 vs. P3	-1.006	-1.075 to -0.9361	Yes	****	<0.0001
	P0 vs. P4	-1.548	-1.617 to -1.478	Yes	****	<0.0001
	P1 vs. P2	-11.15	-11.22 to -11.08	Yes	****	<0.0001
	P1 vs. P3	11.55	11.48 to 11.62	Yes	****	<0.0001
	P1 vs. P4	11.01	10.94 to 11.08	Yes	****	<0.0001
	P2 vs. P3	22.7	22.63 to 22.77	Yes	****	<0.0001
	P2 vs. P4	22.16	22.09 to 22.23	Yes	****	<0.0001
	P3 vs. P4	-0.5423	-0.6117 to -0.4728	Yes	****	<0.0001
RsRbohD2	P0 vs. P1	0.873	0.8036 to 0.9423	Yes	****	<0.0001
	P0 vs. P2	0.4411	0.3717 to 0.5104	Yes	****	<0.0001
	P0 vs. P3	0.5949	0.5255 to 0.6643	Yes	****	<0.0001
	P0 vs. P4	0.8153	0.7459 to 0.8847	Yes	****	<0.0001
	P1 vs. P2	-0.4319	-0.5013 to -0.3625	Yes	****	<0.0001
	P1 vs. P3	-0.2781	-0.3474 to -0.2087	Yes	****	<0.0001
	P1 vs. P4	-0.05766	-0.1270 to 0.01172	No	ns	0.1174
	P2 vs. P3	0.1539	0.08447 to 0.2232	Yes	***	0.0002
	P2 vs. P4	0.3743	0.3049 to 0.4436	Yes	****	<0.0001
	P3 vs. P4	0.2204	0.1510 to 0.2898	Yes	****	<0.0001
RsRbohE	P0 vs. P1	-1.342	-1.412 to -1.273	Yes	****	<0.0001
	P0 vs. P2	-3.747	-3.816 to -3.677	Yes	****	<0.0001
	P0 vs. P3	-1.29	-1.359 to -1.220	Yes	****	<0.0001
	P0 vs. P4	-8.853	-8.922 to -8.783	Yes	****	<0.0001
	P1 vs. P2	-2.404	-2.474 to -2.335	Yes	****	<0.0001
	P1 vs. P3	0.05264	-0.01674 to 0.1220	No	ns	0.1672
	P1 vs. P4	-7.51	-7.580 to -7.441	Yes	****	<0.0001
	P2 vs. P3	2.457	2.387 to 2.526	Yes	****	<0.0001
	P2 vs. P4	-5.106	-5.176 to -5.037	Yes	****	<0.0001
	P3 vs. P4	-7.563	-7.632 to -7.494	Yes	****	<0.0001
RsRbohG1	P0 vs. P1	-1.81	-1.879 to -1.740	Yes	****	<0.0001
	P0 vs. P2	-0.6114	-0.6808 to -0.5420	Yes	****	<0.0001
	P0 vs. P3	0.5845	0.5151 to 0.6538	Yes	****	<0.0001
	P0 vs. P4	0.429	0.3596 to 0.4983	Yes	****	<0.0001
	P1 vs. P2	1.198	1.129 to 1.268	Yes	****	<0.0001
	P1 vs. P3	2.394	2.325 to 2.464	Yes	****	<0.0001
	P1 vs. P4	2.239	2.169 to 2.308	Yes	****	<0.0001
	P2 vs. P3	1.196	1.126 to 1.265	Yes	****	<0.0001
	P2 vs. P4	1.04	0.9709 to 1.110	Yes	****	<0.0001
	P3 vs. P4	-0.1555	-0.2249 to -0.08613	Yes	***	0.0002
RsRbohG2	P0 vs. P1	-0.6637	-0.7331 to -0.5943	Yes	****	<0.0001
	P0 vs. P2	-9.204	-9.274 to -9.135	Yes	****	<0.0001
	P0 vs. P3	0.5708	0.5014 to 0.6401	Yes	****	<0.0001
	P0 vs. P4	-2.653	-2.723 to -2.584	Yes	****	<0.0001
	P1 vs. P2	-8.541	-8.610 to -8.471	Yes	****	<0.0001
	P1 vs. P3	1.234	1.165 to 1.304	Yes	****	<0.0001
	P1 vs. P4	-1.989	-2.059 to -1.920	Yes	****	<0.0001
	P2 vs. P3	9.775	9.706 to 9.845	Yes	****	<0.0001
	P2 vs. P4	6.551	6.482 to 6.621	Yes	****	<0.0001
	P3 vs. P4	-3.224	-3.293 to -3.155	Yes	****	<0.0001
RsRbohH	P0 vs. P1	0.6505	0.5811 to 0.7199	Yes	****	<0.0001
	P0 vs. P2	-8.021	-8.090 to -7.951	Yes	****	<0.0001
	P0 vs. P3	0.9326	0.8633 to 1.002	Yes	****	<0.0001
	P0 vs. P4	-0.2371	-0.3065 to -0.1677	Yes	****	<0.0001
	P1 vs. P2	-8.671	-8.741 to -8.602	Yes	****	<0.0001
	P1 vs. P3	0.2821	0.2128 to 0.3515	Yes	****	<0.0001
	P1 vs. P4	-0.8876	-0.9570 to -0.8182	Yes	****	<0.0001
	P2 vs. P3	8.953	8.884 to 9.023	Yes	****	<0.0001
	P2 vs. P4	7.784	7.714 to 7.853	Yes	****	<0.0001
	P3 vs. P4	-1.17	-1.239 to -1.100	Yes	****	<0.0001
RsRbohJ	P0 vs. P1	0.05485	-0.01561 to 0.1253	No	ns	0.152
	P0 vs. P2	-3.676	-3.747 to -3.606	Yes	****	<0.0001
	P0 vs. P3	-0.1463	-0.2167 to -0.07579	Yes	***	0.0003
	P0 vs. P4	0.6751	0.6046 to 0.7456	Yes	****	<0.0001
	P1 vs. P2	-3.731	-3.801 to -3.661	Yes	****	<0.0001
	P1 vs. P3	-0.2011	-0.2716 to -0.1306	Yes	****	<0.0001
	P1 vs. P4	0.6203	0.5498 to 0.6907	Yes	****	<0.0001
	P2 vs. P3	3.53	3.459 to 3.600	Yes	****	<0.0001
	P2 vs. P4	4.351	4.281 to 4.422	Yes	****	<0.0001
	P3 vs. P4	0.8214	0.7509 to 0.8918	Yes	****	<0.0001
RbohD1-related	Sidak's multiple comparisons test	Mean Diff.	95.00% CI of diff.	Significant?	Summary	Adjusted P Value
P0-P2	RsBAK1	-6.638	-18.31 to 5.036	No	ns	0.6508
	RsBIK1	-0.7413	-12.41 to 10.93	No	ns	>0.9999
	RsERF	-0.298	-11.97 to 11.38	No	ns	>0.9999
	RsSRK2E	0.03234	-11.64 to 11.71	No	ns	>0.9999
	RsCPK1	-11.17	-22.84 to 0.5085	No	ns	0.0695
	RsCPK2	-1.227	-12.90 to 10.45	No	ns	>0.9999
	RsCPK4	2.46	-9.213 to 14.13	No	ns	0.9995
	RsCPK5	-48.74	-60.41 to -37.06	Yes	****	<0.0001
	RsCPK6	-8.685	-20.36 to 2.988	No	ns	0.2875
	RsCPK28	-29.77	-41.45 to -18.10	Yes	****	<0.0001
ROS scavenging	RsGST	-79.95	-107.8 to -52.10	Yes	****	<0.0001
P0-P2	RsAPX2	0.2908	-27.56 to 28.15	No	ns	>0.9999
	RsCCS	-3.766	-31.62 to 24.09	No	ns	>0.9999
	RsGPX6	39	11.15 to 66.86	Yes	**	0.0011
	RsCSD1	-27.31	-55.17 to 0.5452	No	ns	0.059
	RsAPX1	-90.33	-118.2 to -62.48	Yes	****	<0.0001
	RsCSD3	-1.615	-29.47 to 26.24	No	ns	>0.9999
	RsFSD3	-4.995	-32.85 to 22.86	No	ns	>0.9999
	RsAPX6	8.849	-19.01 to 36.71	No	ns	0.9979
	RsCAT1	-30.9	-58.76 to -3.045	Yes	*	0.0189
	RsCAT2	-106.1	-134.0 to -78.26	Yes	****	<0.0001
	RsCAT3	-97.69	-125.5 to -69.84	Yes	****	<0.0001
	RsGPX7	-1.373	-29.23 to 26.48	No	ns	>0.9999
	RsFSD1	-11.47	-39.32 to 16.39	No	ns	0.9732
	RsFSD2	-0.8979	-28.75 to 26.96	No	ns	>0.9999
Ethylene pathway	P0 - P3
	RsACS6	-70.47	-104.5 to -36.41	Yes	****	<0.0001
	RsEIN3	-9.153	-43.20 to 24.90	No	ns	0.9901
	RsERF2	-9.076	-43.13 to 24.98	No	ns	0.9906
	RsERF1A	-119.8	-153.8 to -85.71	Yes	****	<0.0001
	RsMPK6	13.88	-20.17 to 47.93	No	ns	0.8921
	RsEIN2	4.358	-29.69 to 38.41	No	ns	>0.9999
	RsEBF1	12.38	-21.67 to 46.43	No	ns	0.9402
	RsEBF2	9.256	-24.80 to 43.31	No	ns	0.9894
ABA-pathway	RsABI4	-0.3947	-15.49 to 14.70	No	ns	>0.9999
	RsPYL5	-0.6612	-15.76 to 14.44	No	ns	>0.9999
	RsPYL1	-3.167	-18.26 to 11.93	No	ns	0.9962
	RsPYL4	0.06794	-15.03 to 15.16	No	ns	>0.9999
	RsPYL9	-20.01	-35.10 to -4.909	Yes	**	0.0046
	RsPP2CA	-16.05	-31.15 to -0.9579	Yes	*	0.032
	RsABF4	-7.041	-22.14 to 8.056	No	ns	0.7673

## Sheet: Table S4
Table S4. A list of qRT-PCR primers used in gene expression analysis
	Gene name	F (5'-3')	R (5'-3')
RsRbohs	Rs014600	CTATCCGGAACACGGGTGAG	CAACTCCTTTGCCACGGTTG
	Rs079080	GAGCTTTGACGTGACCGACT	CGTAATCCGTTGCGTCCTCA
	Rs057140	AGGAGAATGCGGAACCGATG	ATCAAACCGTCTCTCCACGG
	Rs057210	GGATTCTCGTTTACGCTCG	GAGAAGAACATAAGCAAGAATCAGC
	Rs132220	CTGGGTCGTGTTGTCCCATT	TGCTCTGGAGTTGCGTGTAG
	Rs157980	ATCCGGCGTAAGGAAGAATCC	CCGGTCGTTGACTTTGATCG
	Rs172640	GCTGAAACCGGCTAAGGAGA	GCCGCTTTGTTCCGGTATTG
	Rs256300	CAAGGTTATTGCGTTTGGG	ATTGTCTGGCCTCTCGTCC
	Rs315520	TACCGGAACAATAAGGACGCC	ACGGAACAGCAACACCTAGC
	Rs336320	TGGTTGGACTTGGGATTGGG	GCCTTGCTCCTTTGTTAGCC
	Rs344270	ACGAAGCAGGAGATGCAAGAT	TGAACAGGCCACACAAAACAT
	Rs392300	TGCTAAGCATGGAGTGGACG	TAATCCAGCTGCTCCGCAAT
	β-Actin	GCATCACACTTTCTACAAC	CCTGGATAGCAACATACAT
RsRbohD1-related	RsBAK1	CAGCGTTAGACTGGTCGAGG	CACCAACAACCGCCTCAAAG
	RsBIK1	GCATTGCGGTTCAGTGTCTC	TTTCTGGCAACCTAGCTCCG
	RsERF	ACGAGTTTATGCCCAACGGA	AACAGAAGCCACGTCTACGG
	RsSRK2E	GTTGCAGAAGCGACTGTTCC	TGCATACACAATCTCTCCGCT
	RsCPK1	ATGGAGACGCTGCAAGTGAA	ACTCTCCTCTTGCGTTTCGG
	RsCPK2	AGCGGTGTTCCTCCATTCTG	CACCAAGTCTTTTGCGCCAT
	RsCPK4	GCGCGAGATTCAGATCATGC	CGCTGAAATGCCCTTTGGAC
	RsCPK5	TAAGCGGAGTCCCACCTTTC	TGCAGGCTTGGAGCATAACA
	RsCPK6	AGGAGCTTACGAGGACCCTT	AGGAGCTTACGAGGACCCTT
	RsCPK28	TAGCACACTTGACGAGGCAG	CTCGGCAACTCGTGATTCCT
ROS scavenging	RsGST	AGTTGATTGCCGAGCCCTAC	CGCTAATCGGAAAGCCAAGC
	RsAPX2	ACTAAGAGTGAGGGTGGGCT	TAACACAGCTTCCTCCACCG
	RsCCS	GACGACGGCGATTTTGACAG	GCATCAGAGAGTTGCCTGGT
	RsGPX6	TCCGTCCATGATTTCACCGT	ACTTGTGATAGAGCTGGGCA
	RsCSD1	AGACCCTGATGACCTCGGAA	GCTTCCGTTGTCGTGTTCAG
	RsAPX1	ACAACGCACCAAACAAGCTC	AAGCACAGCAACCAACAGAG
	RsCSD3	CGGCGATAAAAACGTCCGAG	GTCCAGTAGAGTTGCAGCCA
	RsFSD3	GTTTGGTTCTGGCTGGGTCT	AGTGCTCCCACACATCCAAG
	RsAPX6	TTGGGCGGATATGATCGCTG	TTCAAACCCGAGGCAGTGAG
	RsCAT1	ATGGAGGGCTTTGGTGTCAA	TGCATGGCTGTGATTGGTTC
	RsCAT2	TGCCGTTTGCTCTTCTACTCA	CAGCTCCCTGAATAGCGACG
	RsCAT3	GGTGCTCCAGTCTCCAACAA	TAGCACTGATTCCTCTGGCG
	RsGPX7	TGATGTGAATGGACCGAGCA	CGAAGTCGTGGGAGGGTATC
	RsFSD1	CAAGCCACCTCCATACCCTC	TGCTCTAAGGGCTTGCCTTC
	RsFSD2	GGCATGGAACCACGAGTTCT	CTGAACCGAAGTTGGAGGCT
ABA-related	RsABI4	ACTCGGCATCGTTTCGTCAT	GGGTCAACAACGGCAGTAGG
	RsPYL5	TGTACCACCTGGAAACACGG	ATGACAAATGAGGCAGCGGA
	RsPYL1	TTCGAGAGAGATGGACGGGT	ATCCATCCCTTCAGCAACCG
	RsPYL4	TCCTAACCAGTGTTGCTCCG	ACCAACGTTACCACCGTCTC
	RsPYL9	TCGTTTGGTCAGTGGTGAGG	CTCCAGTCTCTCGGTACTTGT
	RsPP2CA	AAGTTAGCCAGCGAGACTCC	CCGCAGTTAGAGACGACGAT
	RsABF4	TCACCAAAGACGAGGGAGGT	TGACCCATCTGCTGTGAAGAG
Ethylene-related	RsACS6	AGCTCGAACCCTAGCTCTCA	TTCTTGACCCGACCCGTTTC
	RsEIN3	GGACCGTGTCAGGTTCTCTC	ACAGCCGAATAAGAGCGAGG
	RsERF2	CCAAGAACAAAACCGCCACA	AATCGGGGGAGGAAGGATCG
	RsERF1A	CCTGGATCAGTTCTTCTCGCA	AGCACCTTGTGTGAGACCAT
	RsMPK6	CACGTTATCCTCGCCAGTCA	TCGTGCAACGTGTTCAGGTA
	RsEIN2	TCTGGGGTCTAGGGTTGGAG	CACCAAACTGCTCAAAGGGC
	RsEBF1	CCTTGGGAAGCTATGCCCTC	GAGAGTCGAGCCGTTACGAG
	RsEBF2	GCACACGGTTGTCCATCTCT	CTGCAACCAAACCCTTGTCG

## Sheet: Table S5
Table S5. The CDS sequences of RsRbohD1.
Name	Sequence	Length (bp)
RsRbohD1 - CDS	ATGAGACGAGGGAATTCAGGAACCGACCATGAACTTGGGATTCTACGAGGAGCTCACTCAGACACCAACTCCGACAACGAAAGCATAGCCAGCGACCGGTCCGCCTTCAGTGGTCCTCTCGGCCGTCCCAAACGCGCGTCCAAGAAAAACGCAAGATTCGCTGCGGATCTTCCCAAGAGAAGCACCAGCCTCAGCGACGGCGGTGGTGGCGGCCGTGGTGGTGAAGACGATGAGTACGTGGAGATCACGCTAGACATCAGGGACGACTCGGTGGCTGTCCACAGCGTCCAGCAAGCAAGTCCCGGAGGAGGAGCTCATGAGGATCCAGAGCTGACACTCCTCACCAAGAAGACGCTTGAAAGCAACCTCAACAACTCCGCCTCACTTTCCTTCTTCCGT…	2772
Primers used in RsRbohD1 gene cloning (Homologous recombination method).
Primer name	Sequence	Length (bp)
RsRbohD1-CDS_F	TGGAGAGAACACTGCAGGTCGACATGAGACGAGGGAATTCAGG	43			ATCG	Homologous arm
RsRbohD1-CDS_R	CGCCCTTGCTCACCATGGATCCGAAGTTCTCTTTGTGGAAGTCAA	45			ATCG	Restriction site

## Sheet: Figure S1
Figure S1. The net of the RbohD1 interaction proteins.
																	The minimum required interaction score: highest-confidence(0.900).
